# Supplementary material for: Association and Functional Analyses Revealed That PPP1R3B Plays an Important Role in the Regulation of Glycogen Content in the Pacific Oyster Crassostrea gigas
Source: Front Genet. 2019 Feb 14;10:106. doi: 10.3389/fgene.2019.00106 (PMC6396720; doi:10.3389/fgene.2019.00106)
Supplement: Supplementary file 1 [file Data_Sheet_1.xlsx]

## Sheet: Supplementary Table 1
	Supplementary Table 1: Genes screened within 100kb upstream and downstream of associated SNPs in scaffold1243 in this studies
	Gene ID	Gene annotation	Remarks
	Crassostrea_gigas_GLEAN_10007298	Neuropeptide F receptor
	Crassostrea_gigas_GLEAN_10007299	ADAM family mig-17	54SNP in this gene region
	Crassostrea_gigas_GLEAN_10007300	No annotation
	Crassostrea_gigas_GLEAN_10007301	DNA replication complex	7 SNP in this gene region
	Crassostrea_gigas_GLEAN_10007302	No annotation
	Crassostrea_gigas_GLEAN_10007303	Protein phosphatase 1 regulatory subunit 3B	6 SNP in this gene region
	Crassostrea_gigas_GLEAN_10007304	Metal transporter
	Crassostrea_gigas_GLEAN_10007305	Hemicentin-1

## Sheet: Supplementary Table 2
	Primer name	Sequence (5’-3’)	application
	CgPPP1R3B-F	TTCATCAGGGCGGGAGT	Rapid amplification of cDNA ends (RACE)
	CgPPP1R3B-R	TGTCTACTTTGTTCCAAGGTGC
	CgPPP1R3B-RACE-F1	GAAATCCTGGCTTCCATCAC
	CgPPP1R3B-RACE-F2	TGCCGACGCCAAACCAT
	CgPPP1R3B-RACE-R1	GTGTCTCCCAAGAGTCAAAGG
	CgPPP1R3B-RACE-R2	CTCCCGCCCTGATGAAC
	dTAP	GGCCACGCGTCGACTAGTACTTTTTTTTTTTTTTTT
	dGAP	GGCCACGCGTCGACTAGTACGGGGGGGGGG
	AP	GGCCACGCGTCGACTAGTAC
	CgPPP1R3B-QF	AGTCCCCTACCCCTCCCTC	Quantitative Real-Time PCR (q-RT PCR)
	CgPPP1R3B-QF	AAAGAATTTATCCAGCTTGTCTCG
	CgGS-QF	CGGCTGGGAGATATGAGTTT
	CgGS-QR	AAGTTGTTGGTCTTGGTGGG
	CgGP-QF	TGGTTGGCAGGTTGAGGAA
	CgGP-QR	AGGACTGTCAAAGGGCATCG
	EF-F	AGTCACCAAGGCTGCACAGAAAG
	EF-R	TCCGACGTATTTCTTTGCGATGT
	siRNA-1-F	CCAUGCUGGAGCAGAUCUUTT	RNA interference
	siRNA-1-R	AAGAUCUGCUCCAGCAUGGTT
	Neutral control-F	UUCUCCGAACGUGUCACGUTT
	Neutral control-R	ACGUGACACGUUCGGAGAATT
	CgPPP1R3B-Myc-F	CATGGAGGCCCGAATTATGGCGGAAATTAATTTTGAC	Co-immunoprecipitation(co-IP), overexpression and subcellular location
	CgPPP1R3B-Myc-R	CTCGGTCGACCGAATTCCAATATGGTACAGAAGTGTC
	CgPPP1R3B-Flag-F	GCTTCTGCAGGAATTCATGGCGGAAATTAATTTTGAC
	CgPPP1R3B-Flag-R	CGACGATATCGAATTCTCACCAATATGGTACAGAAGTGTC
	CgPPP1R3B-EGFP-F	CTCAAGCTTCGAATTCTGATGGCGGAAATTAATTTTGAC
	CgPPP1R3B-EGFP-R	GTCGACTGCAGAATTCGCCAATATGGTACAGAAGTGTC
	CgPPP1C-Myc-F	CATGGAGGCCCGAATTATGGCAGATACGGATAAACA
	CgPPP1C-Myc-R	CTCGGTCGACCGAATTTTTTCCTTTGCCCTTAGC
	CgPPP1CA-EGFP-F	CTCAAGCTTCGAATTCTGATGGCAGATACGGATAAACA
	CgPPP1CA-EGFP-R	GTCGACTGCAGAATTCGTTTTCCTTTGCCCTTAGC
	CgPPP1CA-FLAG-F	GCTTCTGCAGGAATTCATGGCAGATACGGATAAACA
	CgPPP1CA-FLAG-R	CGACGATATCGAATTCTCATTTTCCTTTGCCCTTAGC
	CgGS-FLAG-F	GCTTCTGCAGGAATTCATGGCTATGAGAAGACGAGA
	CgGS-FLAG-R	CGACGATATCGAATTCTCAAGCAAGGTCAGGGTATCC
	CgGP-FLAG-F	GCTTCTGCAGGAATTCATGGCCACTTATAAACCACAA
	CgGP-FLAG-R	CGACGATATCGAATTCTCATTTCTTCTGTGGTGGTTTGC
	CgGS-EGFP-F	CTCAAGCTTCGAATTCTGATGGCTATGAGAAGACGAGA
	CgGS-EGFP-R	GTCGACTGCAGAATTCGAGCAAGGTCAGGGTATCC
	CgGP-EGFP-F	CTCAAGCTTCGAATTCTGATGGCCACTTATAAACCACAA
	CgGP-EGFP-R	GTCGACTGCAGAATTCGTTTCTTCTGTGGTGGTTTGC
	CgPPP1R3B-mutant-Flag-F	AAGGGTAAAAAGAGGGAGTCGTTT
	CgPPP1R3B-mutant-Flag-R	TATTGTCTGCAAACGACTCCCTCTT
	CgPPP1R3B-AD-F	GGAGGCCAGTGAATTCATGGCGGAAATTAATTTTGAC	Yeast two hybrid (Y2H)
	CgPPP1R3B-AD-R	CGAGCTCGATGGATCCCCAATATGGTACAGAAGTGTCTACT
	CgPPP1C-BD-F	CATGGAGGCCGAATTCATGGCAGATACGGATAAACA
	CgPPP1C-BD-R	GCAGGTCGACGGATCCTTTTCCTTTGCCCTTAGC
	CgGS-BD-F	CATGGAGGCCGAATTCATGGCTATGAGAAGACGAGAA
	CgGS-BD-R	GCAGGTCGACGGATCCAGCAAGGTCAGGGTATCC
	CgGP-BD-F	CATGGAGGCCGAATTCATGGCCACTTATAAACCACAA
	CgGP-BD-R	GCAGGTCGACGGATCCTTTCTTCTGTGGTGGTTTGC
	CgPPP1R3B-1-AD-F	GGAGGCCAGTGAATTCATGGCGGAAATTAATTTTGAC
	CgPPP1R3B-1-AD-R	CGAGCTCGATGGATCCTTTACCCTTGGGTGAGGGA
	CgPPP1R3B-2-AD-F	GGAGGCCAGTGAATTCATGGCGGAAATTAATTTTGAC
	CgPPP1R3B-2-AD-R	CGAGCTCGATGGATCCAAACGACACCCTCTTTTTACCC
	CgPPP1R3B-3-AD-F	GGAGGCCAGTGAATTCATGGCGGAAATTAATTTTGAC
	CgPPP1R3B-3-AD-R	CGAGCTCGATGGATCCAATTTTTACTGTTGCAAGAGC
	CgPPP1R3B-4-AD-F	GGAGGCCAGTGAATTCATGGCGGAAATTAATTTTGAC
	CgPPP1R3B-4-AD-R	CGAGCTCGATGGATCCCCAATATGGTACAGAAGTGTCTACT
	CgPPP1R3B-5-AD-F	GGAGGCCAGTGAATTCATGGGGTATGCTCTTGCAA
	CgPPP1R3B-5-AD-R	CGAGCTCGATGGATCCCCAATATGGTACAGAAGTGTCTACT
	CgPPP1R3B-pET32a-F	TATCGGATCCGAATTCATGGCGGAAATTAATTTTGAC	prokaryotic expression/co-sendimentation analysis
	CgPPP1R3B-pET32a-R	GACGGAGCTCGAATTCCCAATATGGTACAGAAGTGTCT
	Supplementary Table 2：Primers used in this study

## Sheet: Supplementary Table 3
Supplementary Table 3:RNAi sampling detalis.Numbers means individuals sampled for each group.
	day0	day1	day2	day3	day4	day5	day10	day13	day18
Manipulatation	injection ,sample	sample	sample	sample	sample	sample	injection ,sample	sample	sample
RNAi	6	6	6	6	6	6	5	5	5
Neutral control	6	6	6	6	6	6	5	5	5
Blank control	6	6	6	6	6	6	5	5	5

## Sheet: Supplementary Table 4
Supplementary Table 4: Exons and introns information of CgPPP1R3B in scaffold 1243 .
	PPP1R3B	start	end	length(bp)
	Exon1	64080	64114	35
	Intron1	64115	68322	4208
	Exon2	68323	68535	213
	Intron2	68536	78125	9590
	Exon3	78126	79594	1469
	Total exons/mRNA			1717
	Total	64080	79594	15515

## Sheet: Supplementary Table 5
	Supplementary Table 5: Genotype and allele frequencies of different SNPs in the wild population
	SNP ID	Genotype	Frequency	Allele	Frequency
	63644	TT	0.36	T	0.47
		CT	0.23	C	0.53
		CC	0.42
	63965	TT	0.66	T	0.76
		CT	0.21	C	0.24
		CC	0.14
	63878	TT	0.04	T	0.11
		CT	0.14	C	0.89
		CC	0.83
	64380	CC	0.64	C	0.74
		AC	0.2	A	0.26
		AA	0.16
	64742	TT	0.08	T	0.14
		CT	0.14	C	0.86
		CC	0.79
	67094	GG	0.87	G	0.92
		AG	0.09	A	0.09
		AA	0.04
	67096	GG	0.05	G	0.09
		AG	0.1	A	0.91
		AA	0.86
	68341	CC	0.576	T	0.23
		CT	0.382	C	0.77
		TT	0.042
	68496	AA	0	A	0.02
		AG	0.042	G	0.98
		GG	0.958
	71564	CC	0.188	T	0.53
		CT	0.568	C	0.47
		TT	0.244
	72487	AA	0.081	A	0.22
		AC	0.286	C	0.78
		CC	0.634
	77716	AA	0.007	A	0.07
		AG	0.129	G	0.93
		GG	0.864
	78604	GG	0.115	G	0.34
		GT	0.453	T	0.66
		TT	0.432
